# Supplementary material for: Safety and Efficacy of a Neonatal Fc Receptor Antagonist in Patients With Anti‐NMDAR Encephalitis
Source: CNS Neurosci Ther. 2025 Aug 11;31(8):e70534. doi: 10.1111/cns.70534 (PMC12336417; doi:10.1111/cns.70534)
Supplement: Supplementary file 1 — Table S1: Univariate and multivariate logistic regression analysis of treatment group. [file CNS-31-e70534-s001.xlsx]

## Sheet: Sheet1
Supplementary Table S1. Univariate and multivariate logistic regression analysis of treatment group.
	Univariate	Multivariate
Parameter	p-value	OR (95% cl)	p-value
Age	0.509	0.98 (0.91-1.1)	0.645
Gender	0.433	1.20 (0.18 to 7.89)	0.849
ICU admission	0.681	4.09 (0.24-108.30)	0.351
Time from onset to medication	0.721	0.96 (0.79 to 1.17)	0.689
Baseline CASE	0.654	0.85 (0.58 to 1.20)	0.368
Baseline mRS	0.685	1.43 (0.25 to 9.07)	0.69
