# Supplementary material for: Safety and Efficacy of a Neonatal Fc Receptor Antagonist in Patients With Anti‐NMDAR Encephalitis
Source: CNS Neurosci Ther. 2025 Aug 11;31(8):e70534. doi: 10.1111/cns.70534 (PMC12336417; doi:10.1111/cns.70534)
Supplement: Supplementary file 2 — Table S2: Immunotherapies applacation before efgartigimod treatment. [file CNS-31-e70534-s002.xlsx]

## Sheet: table2
Supplementary Table S2. Immunotherapies applacation before efgartigimod treatment.
Immunotherapy before efgartigimod	patient number (n=13)
Steroids	13 (100)
Intravenous immunoglobulin	7 (53.9)
Plasma exchange	0
Immunoadsorption	0
Rituximab	2 (15.4)
Ofatumumab	0
Azathioprine	0
Mycophenolate mofetil	0
Patient / Immunotherapy before efgartigimod	Steroids	Intravenous immunoglobulin	Plasma exchange	Immunoadsorption	Rituximab	Ofatumumab	Azathioprine	Mycophenolate mofetil
Patient 1	Y	Y	N	N	N	N	N	N
Patient 2	Y	N	N	N	N	N	N	N
Patient 3	Y	Y	N	N	Y	N	N	N
Patient 4	Y	Y	N	N	Y	N	N	N
Patient 5	Y	N	N	N	N	N	N	N
Patient 6	Y	Y	N	N	N	N	N	N
Patient 7	Y	N	N	N	N	N	N	N
Patient 8	Y	Y	N	N	N	N	N	N
Patient 9	Y	N	N	N	N	N	N	N
Patient 10	Y	Y	N	N	N	N	N	N
Patient 11	Y	N	N	N	N	N	N	N
Patient 12	Y	Y	N	N	N	N	N	N
Patient 13	Y	N	N	N	N	N	N	N
Y=received; N=not received
